# Supplementary material for: Intercellular interaction between FAP+ fibroblasts and CD150+ inflammatory monocytes mediates fibrostenosis in Crohn’s disease
Source: J Clin Invest. 2024 Jul 23;134(16):e173835. doi: 10.1172/JCI173835 (PMC11324301; doi:10.1172/JCI173835)
Supplement: Supporting data values [file jci-134-173835-s068.xlsx]

## Sheet: Figure 1A
Clinical data
Characteristic	CD patients (n=10)	CRC patients (n=5)
General data
Age (y/o; mean ± SD)	37.5 ± 11.2	67 ± 14.4
Sex (M/F)	3/7	4/1
Disease duration (y; mean ± SD)	10.1 ± 4.5	N/D
Smokers (active/former/never)	1/4/5	N/D
Montreal classification
Age at diagnosis
A1 below 16 y/o	0	N/A
A2 between 17 and 40 y/o	10	N/A
A3 above 40 y/o	0	N/A
Location
L1 ileum	8	N/A
L2 colonic	0	N/A
L3 ileocolonic	2	N/A
L4 isolated upper disease	0	N/A
Behaviour
B1 non-stricturing, non-penetrating	0	N/A
B2 stricturing	7	N/A
B3 penetrating	3	N/A
P perianal disease modifier	1	N/A
Lab data
CRP (mg/L; mean ± SD)	27.8 ± 27.1	N/D
Medication naive	1	N/D
Medication at time of surgery
anti-TNFα	2	N/D
Ustekinumab	4	N/D
Vedolizumab	1	N/D
Steroids	3	N/D
y/o, years old; y, years; N/A, not applicable; N/D, no data; CRP, c-reactive protein

## Sheet: Figure 1B left panel
Histologic inflammation score					Feature	Score
CRC_Control	CD_Proximal	CD_Inflamed	CD_Stenotic		No increased inflammation	0
0	0	3	6		Inactive chronic inflammation (abnormal mucosal architecture, Pseudopyloric metaplasia and Paneth cell hyperplasia, mononuclear inflammatory cell infiltrate)	1
0	4	2	4		Mild active chronic inflammation (Neutrophils in lamina propria or epithelium without crypt abscesses)	2
0	2	5	5		Moderately active chronic inflammation (Crypt abscesses, destruction or loss of surface epithelium mixed with fibrin)	3
0	4	7	6		Erosions (Mucosal defect with muscularis mucosae still present)	4
0	3	6	5		Flat ulceration (Mucosal defect without residual muscularis mucosae)	5
	4	7	6		Fissuring ulceration (Perpendicular into the deep submucosa or muscularis propria)	6
	1	6	6		Fistula or abscess (Penetrating the bowel wall)	7
	0	4	3

## Sheet: Figure 1B middle panel
Histological fibrosis score					Layer	Feature	Score
CRC_Control	CD_Proximal	CD_Inflamed	CD_Stenotic		Muscularis mucosa	Normal	0
0	1	8	11			Thickening or splaying	1
0	8	6	9			Downward extension (obliterative muscularisation of the submucosa)	2
0	0	8	7			Fusion with muscularis propria	3
0	7	10	10		Submucosa	Normal	0
0	3	9	6			Thickening due to oedema	1
	4	11	8			Thickening due to fibrosis	2
	1	9	10			Upward extension of fibrosis to the mucosa layer	3
	0	4	8		Muscularis propria	Normal	0
						Muscularis hyperplasia and thickening	1
						Collagen deposition (fibrosis)	2
						Fibrous septa through the layer	3
					(Sub) serosa	Normal	0
						Collagen deposition	1
						Thickening	2

## Sheet: Figure 1B right panel
Collagen % of tissue area
CRC_Control	CD_Proximal	CD_Inflamed	CD_Stenotic
12.57	12.4	20.5	37.2
16.38	15.8	17.9	26.5
17.8	21.1	21.4	25.9
15.7	18.5	22.8	37.1
12.8	19.2	30.1	35.9
	18.5	22.8	37.1
	19.2	30.1	35.9
	12.4	20.5	37.2

## Sheet: Figure 2G
FAP+CD34+ fibroblasts
CRC_Control	CD_Proximal	CD_Inflamed	CD_Stenotic
0	0.42	38.4	1
0	0.11	34.7	2.71
0.078	1.08	9.63	9.72
0	1.06	32.3	0
0	0.028	4.44	0.58
0.16	0.21	19.9	7.8
0	0.16	11.4	1.12
0	0.15	26.8	0.47
	0.023	22.1	0.31
	0.68	4.02	3.08
	0.49	5.59	1.49
	0.48	17.9	4.74
	0	40.1	37.8
	7.97	35.4	0.35
	0.019	21.7	11
	1.5	6.85	18.2
	0	22.5	4.16
	0.048	60.6	0.29
	0.013	5.18	59.1

## Sheet: Figure S2C
FAP-CD34- fibroblasts
CRC_Control	CD_Proximal	CD_Inflamed	CD_Stenotic
62.9	57.3	39.5	40.7
70.8	40.1	32.6	34.9
50.2	96.2	28.9	57.1
51.4	83.8	41.9	90.7
21.3	89	70.8	92.3
75.7	93.8	54.9	74.5
44.8	79.9	64.3	71.9
14.7	63.5	61.8	33.8
	92.7	47.8	60.3
	43.7	67.6	82.4
	79.8	65.4	81.7
	89.4	67.8	77.7
	72.4	36.6	51.3
	69.7	52.8	67.1
	86.5	63.8	43.1
	69.9	60.9	35.8
	51.5	45.4	72.9
	72.4	32.6	76.7
	95	71.2	24.5

## Sheet: Figure S2D
FAP-CD34+ fbroblasts
CRC_Control	CD_Proximal	CD_Inflamed	CD_Stenotic
37.1	41.5	21.8	58.1
29.2	59.8	27.2	55.1
49.8	2.44	60.4	32.7
48.6	15.1	24.9	9.26
78.5	10.9	24.8	6.96
24.1	6.04	24.7	17.1
55	19.9	23.4	26.9
85	36.4	10.8	65.5
	7.21	29.7	39.3
	55.5	28.2	12.9
	19.7	28.6	16.8
	10.1	14.2	17.1
	27.6	21	9.78
	22.2	11.6	32.5
	13.5	13.5	43.9
	28	31.9	45.5
	48.5	31.7	22.9
	27.5	5.96	23
	4.96	23.6	12.3

## Sheet: Figure S2E
FAP activity (U/g)
CD proximal	CD inflamed	CD stenotic
0	0.192	0.135
0.051	0.129	0.075
0	0.416	0.138
0	0.082	0.094
0.075	0.189	0.147
0.014	0.285	0.023
0.06	0.195	0.061

## Sheet: Figure 4H
CD150+ monocytes
CRC_Control	CD_Proximal	CD_Inflamed	CD_Stenotic
0.69	0.36	30.3	5.12
1.1	0.83	13.6	5.8
0.27	0.48	12.2	16.8
1.62	1.26	37.4	0
1.41	7.31	7.37	2.57
2.96	0.24	20.9	6.11
1.92	0.87	1.26	0.21
	0.12	6.32	0.32
	0.62	24.4	5.34
	2.81	29.9	11.2
	1.84	23	0.41
	0.92	9.93	1.25
	14.9	33.2	11.4
	2.7	2	1.35
	5.71	29.2	36.3
	0.52	8.29	1.93
	16.4	14.2	15.8
	1.92	23.4	18.8
	19.6	32.1	8.87

## Sheet: Figure S4H
HLA-DR					CD14 dim					CD150- monocytes					Intermediate Macrophages					CD206+ Macrophages
CRC_Control	CD_Proximal	CD_Inflamed	CD_Stenotic		CRC_Control	CD_Proximal	CD_Inflamed	CD_Stenotic		CRC_Control	CD_Proximal	CD_Inflamed	CD_Stenotic		CRC_Control	CD_Proximal	CD_Inflamed	CD_Stenotic		CRC_Control	CD_Proximal	CD_Inflamed	CD_Stenotic
5.36	2.16	2.71	3.92		1.88	2.77	20.8	1.76		0.31	3.88	6.07	1.32		0.35	3.45	0.78	0.47		0.29	1.25	0.14	0.087
0.57	1.75	2.88	4.45		1.25	10.2	5.07	5.36		0.51	1.39	3.46	5.6		1.24	0.61	0.95	1.55		0.72	0.74	0.42	0.5
11.3	2.1	2.59	5.25		2.17	3.26	22.8	4.46		0.93	0.41	4.87	5.68		1.19	1.57	0.38	1.18		0.37	2.37	0.53	0.25
5.48	0.87	1.84	1.78		8.8	12.5	13.3	7.7		1.84	1.16	5.77	0.91		0.4	1.36	1.51	1.91		0.14	1.52	0.73	2.03
1.66	4.29	1.63	1.49		8.42	1.66	15.8	8.92		2.71	1.05	9.79	4.2		0.095	0.053	1.28	1.28		0.11	0.02	0.59	0.72
2.56	2.78	2.55	4.16		13.2	11.6	19.1	10.7		1.22	2.2	6.18	3.31		0.031	0.55	1.33	1.61		0.2	1.92	0.16	0.093
2.11	1.43	4.93	5.56		1.62	9.2	12.7	7.2		0.33	1.56	4	3.79		0.055	2.1	0.96	1.27		0.032	0.82	0.14	0.15
	3.23	2.21	3.84			4.39	19.1	5.74			1.66	9.41	2.67			0.75	0.55	0.05			0.16	0.054	0.077
	3.5	2.4	2.58			4.16	33.5	12.8			0.86	11.9	4.11			1.56	1.26	1.67			3.78	0.2	0.46
	1.68	1.12	1.85			8.94	9.61	5.92			1.53	10.9	4.22			0.51	0.96	1.51			0.78	0.33	0.95
	1.46	1.33	2.55			6.89	14.7	10.3			1.53	4.71	2.5			1.42	1.21	1.56			0.68	0.65	0.64
	1.32	3.51	2.55			3.87	8.98	2.31			1.13	3.41	1.24			0.88	0.48	0.82			0.88	0.17	0.18
	3.15	3.27	4.22			5.51	12.8	7.92			0.29	8.01	3.08			0.34	1.48	0.51			0.26	0.34	0.22
	0.26	0.8	0.63			5.94	14.4	4.9			0.04	0.062	0.019			0.31	0.7	0.39			0.46	0.46	0.53
	2.89	2.9	0.75			5.77	14.8	19.8			1.93	3.1	0.51			0.75	1.1	0.56			0.14	0.36	0.56
	1.07	1.11	2.24			3.02	24.1	11.4			0.89	6.62	3.91			0.74	0.98	1.19			0.92	0.44	1.03
	0.65	1.77	0.63			18	6.2	8.56			1.49	11.7	3.51			0.82	1.87	1.4			0.38	0.44	0.41
	3.63	3.59	2.46			7.84	4.28	10.2			0.8	1.02	4.29			0.3	0.37	0.9			0.32	0.12	0.64
	0.59	2.14	3.5			4.86	12.2	11.3			0.4	3.52	4.58			0.74	0.4	2.04			0.5	0.12	0.19

[truncated: 21 more sheets: Figure S4M, Figure 6A, Figure S6B, Figure 6C and  Figure S6C, Figure 6E and Figure S6E, Figure 6F, Figure 6J, Figure 6L and Figure S6I, Figure 6N, Figure S7A-S7N, Figure S7A, Figure S7B, Figure S7C, Figure S7D, Figure S7R, Figure S7U, Figure S7V, Figure S7W, Figure S7X, Figure S8A …]
